# Supplementary material for: Characteristics, source apportionment and health risks of indoor and outdoor fine particle-bound polycyclic aromatic hydrocarbons in Jinan, North China
Source: PeerJ. 2024 Dec 16;12:e18553. doi: 10.7717/peerj.18553 (PMC11657193; doi:10.7717/peerj.18553)
Supplement: Supplemental Information 1 [file peerj-12-18553-s001.csv]

Figure 4a	LMW				MMW				HMW				PAHs
	10~15	15~20	20~25	30~35	10~15	15~20	20~25	30~35	10~15	15~20	20~25	30~35	10~15	15~20	20~25	30~35
	1.01423	1.01423	0.9427	0.77392	0.813	0.813	0.92771	0.87824	0.69985	0.69985	0.69764	0.80195	0.78064	0.78064	0.80117	0.81227
	0.85982	0.58975	1.13465	1.12718	0.69546	0.41049	1.01984	0.80914	0.70999	0.42126	0.92294	0.59992	0.72494	0.44189	0.97875	0.7323
	1.01297	1.04804	0.94374	1.20843	0.87865	0.77692	0.84045	0.99094	0.93494	0.79318	0.70581	0.95323	0.92822	0.8234	0.75304	1.00754
	1.25747	0.71204	0.83779	0.91276	1.57806	0.54603	0.75404	0.94129	2.07775	0.5014	0.6669	0.77435	1.80661	0.52943	0.70988	0.83748
	1.01182	1.00708		0.90875	0.86815	0.72863		0.99404	0.875	0.6362		0.78476	0.88892	0.67894		0.84853
	0.60307	0.51403		0.88867	0.41705	0.61926		0.87311	0.65222	0.64148		0.73056	0.56642	0.61946		0.78398
	1.0706	1.10801		1.02774	0.85793	0.83459		0.98368	0.78378	0.79716		0.79288	0.83469	0.85021		0.88665
	0.60264	0.96526		0.83594	0.5428	0.70767		0.74471	0.92477	0.80467		0.64325	0.71599	0.797		0.71057
				0.97196				0.91924				0.86946				0.90729
				1.75655				1.74993				1.83799				1.78666
				1.33637				2.06015				2.2556				1.9486
				1.02751				1.03701				0.85802				0.9312
Figure 4b	LMW			MMW			HMW			PAHs
	£¼1.5m/s	£¾1.5m/s		£¼1.5m/s	£¾1.5m/s		£¼1.5m/s	£¾1.5m/s		£¼1.5m/s	£¾1.5m/s
	0.91276	0.77392		0.94129	0.87824		0.77435	0.80195		0.83748	0.81227
	0.90875	1.12718		0.99404	0.80914		0.78476	0.59992		0.84853	0.7323
	0.88867	1.20843		0.87311	0.99094		0.73056	0.95323		0.78398	1.00754
	1.02774	0.9427		0.98368	0.92771		0.79288	0.69764		0.88665	0.80117
	0.83594	0.97196		0.74471	0.91924		0.64325	0.86946		0.71057	0.90729
	1.75655	1.33637		1.74993	2.06015		1.83799	2.2556		1.78666	1.9486
	0.85982	1.02751		0.69546	1.03701		0.70999	0.85802		0.72494	0.9312
	1.04804	1.01423		0.77692	0.813		0.79318	0.69985		0.8234	0.78064
	0.71204	0.58975		0.54603	0.41049		0.5014	0.42126		0.52943	0.44189
	1.00708	1.13465		0.72863	1.01984		0.6362	0.92294		0.67894	0.97875
	1.01297	0.94374		0.87865	0.84045		0.93494	0.70581		0.92822	0.75304
	1.25747	1.01182		1.57806	0.86815		2.07775	0.875		1.80661	0.88892
	0.51403	1.10801		0.61926	0.83459		0.64148	0.79716		0.61946	0.85021
	0.60307	0.96526		0.41705	0.70767		0.65222	0.80467		0.56642	0.797
	1.0706			0.85793			0.78378			0.83469
	0.83779			0.75404			0.6669			0.70988
	0.60264			0.5428			0.92477			0.71599
Figure 3	NAP	BYL	ACY	ACE	FLU	PHE	ANT	FLT	PYR	BaA	CHR	BkF	BbF	BeP	BaP	IcdP	DahA	BghiP	Cor	LMW	MMW	HMW
	0.78474	0.63404	0.89562	0.63721	0.78742	0.80703	0.89717	0.87136	0.6979	1.0184	0.99493	0.92662	0.79242	0.84388	0.81021	0.80663	0.69725	0.73273	0.62047	0.77392	0.87824	0.80195
	1.13778	1.16211	0.95113	1.12641	1.12717	1.17232	1.06839	0.87411	0.95208	0.75521	0.67613	0.62851	0.68928	0.63682	0.53944	0.50431	0.73202	0.54353	0.66287	1.12718	0.80914	0.59992
	1.16326	1.22526	1.11526	1.06999	1.10825	1.39938	1.25716	1.07123	1.01288	1.04992	0.87457	0.97079	1.02849	0.89186	0.91192	0.96298	0.95427	0.94966	1.00157	1.20843	0.99094	0.95323
	0.8275	0.97933	9.38E-01	1.00E+00	9.79E-01	1.02E+00	1.01E+00	9.69E-01	9.50E-01	9.25E-01	8.66E-01	0.80042	8.31E-01	0.75701	0.75941	0.64595	-	0.66807	0.91435	0.9427	0.92771	0.69764
	0.93036	0.93058	9.96E-01	9.83E-01	9.04E-01	8.08E-01	9.96E-01	9.87E-01	9.38E-01	1.00E+00	8.63E-01	0.79244	8.71E-01	0.73012	0.79094	0.7374	0.94556	0.67432	0.79642	0.91276	0.94129	0.77435
	0.77711	0.98007	9.74E-01	9.79E-01	1.02E+00	9.46E-01	9.75E-01	1.04E+00	9.97E-01	1.04E+00	9.17E-01	0.78288	8.64E-01	0.74628	0.87313	0.7322	0.76129	0.75667	0.80408	0.90875	0.99404	0.78476
	0.77884	0.83166	9.78E-01	9.29E-01	9.24E-01	9.22E-01	1.10E+00	8.75E-01	9.46E-01	9.21E-01	7.98E-01	0.70619	7.74E-01	0.71667	0.80704	0.66947	0.81644	0.68591	0.9008	0.88867	0.87311	0.73056
	1.13073	0.8989	1.00E+00	9.56E-01	9.19E-01	1.07E+00	1.06E+00	1.14E+00	1.06E+00	9.80E-01	8.02E-01	0.95479	9.09E-01	0.86617	0.81484	0.73532	-	0.6843	1.0451	1.02774	0.98368	0.79288
	1.01752	0.89389	0.89198	0.85013	0.70877	0.66775	0.87964	0.87754	0.7398	0.88187	0.57802	0.74958	0.67752	0.63361	0.69467	0.70791	-	0.56025	0.79856	0.83594	0.74471	0.64325
	1.03224	1.05036	1.03833	0.94135	0.83641	0.87066	1.13392	0.99856	0.94434	1.02665	0.78013	0.94193	0.9156	0.8684	0.91883	0.80431	-	0.76951	0.82305	0.97196	0.91924	0.86946
	1.49863	1.38103	1.11559	0.89595	1.15601	1.69637	1.20622	2.47287	2.00336	1.705	1.97563	2.6137	1.64643	2.3965	-	1.98118	-	-	1.18196	1.33637	2.06015	2.2556
	0.9219	1.04481	1.01E+00	9.63E-01	1.05E+00	1.13063	1.16598	1.11721	1.17672	0.97227	0.90755	0.86358	0.7973	0.84621	0.91364	0.82337	0.9391	0.85686	0.83036	1.02751	1.03701	0.85802
	0.86005	1.33887	9.93E-01	1.42E+00	1.05E+00	0.93944	1.01826	0.78146	0.89957	0.89873	0.72707	0.6596	0.68706	0.66394	0.73557	0.67976	0.84447	0.74237	0.73891	1.01423	0.813	0.69985
	0.58187	0.7036	8.15E-01	7.04E-01	6.15E-01	0.46751	0.75299	0.4078	0.3492	0.49604	0.46448	0.40879	0.49998	0.38493	0.42327	0.38407	0.79503	0.3545	0.5435	0.58975	0.41049	0.42126
	0.93486	1.03838	8.29E-01	8.90E-01	8.53E-01	0.7643	0.8393	0.71708	0.7063	0.71435	0.64715	0.68582	0.73653	0.72548	0.69584	0.67663	0.92035	0.70685	0.7439	0.85982	0.69546	0.70999
	1.0529	1.24232	1.26E+00	1.12E+00	1.12E+00	0.94222	0.94982	0.74777	0.82294	0.85395	0.73299	0.67922	0.73965	0.7451	0.90436	0.80621	0.87235	0.92552	0.85126	1.04804	0.77692	0.79318
	1.06562	1.35453	1.03E+00	9.93E-01	1.15E+00	1.18252	1.02507	1.07846	1.04539	0.95473	0.9407	0.90464	0.98994	0.88271	0.92152	0.93168	1.04923	0.93266	0.88979	1.13465	1.01984	0.92294
	0.84737	0.90594	0.61136	0.81795	0.65014	0.61809	0.77307	0.71898	0.55259	0.44453	0.46156	0.49289	0.50057	0.50474	0.50273	0.50148	0.55566	0.49748	0.51234	0.71204	0.54603	0.5014
	1.03026	1.17509	0.92649	1.04683	1.00861	0.94532	1.04761	0.85112	0.8259	0.64308	0.60784	0.55864	0.55076	0.58891	0.69584	0.68813	0.73745	0.69542	0.72631	1.00708	0.72863	0.6362
	0.8969	0.95283	0.94361	0.95695	0.96058	0.9568	0.98419	0.89923	0.92675	0.7891	0.73159	0.67035	0.7024	0.69303	0.84045	0.68679	0.75904	0.70412	0.62895	0.94374	0.84045	0.70581
	1.03839	0.81275	1.09801	0.96869	1.04862	1.04316	1.0022	1.00401	0.84943	0.8233	0.81533	0.87787	0.98825	0.90842	0.93986	1.02415	0.94359	0.93582	0.97947	1.01297	0.87865	0.93494
	1.15575	1.065	1.18207	1.00169	1.17267	1.51259	1.1822	1.45732	1.55283	-	-	2.05513	1.74922	2.16193	2.18667	2.21622	1.57572	2.20339	1.88879	1.25747	1.57806	2.07775
	0.95695	1.15918	0.91285	1.0189	1.06747	1.02441	0.97847	0.91959	0.97328	0.82172	0.75384	0.78573	0.80495	0.81375	0.88602	1.01747	0.87411	0.97121	1.12554	1.01182	0.86815	0.875
	1.37235	0.63716	0.8701	1.02649	0.56103	-	0.67684	-	-	0.51354	0.33593	0.60013	0.70721	0.57054	0.74666	0.5944	0.80645	0.72349	0.74892	0.60307	0.41705	0.65222
	1.16238	1.44539	0.98446	1.50586	1.03387	0.95447	1.00739	0.81636	0.89187	0.841	0.7964	0.76865	0.77233	0.78945	0.83021	0.80345	0.96046	0.75414	0.92293	1.10801	0.83459	0.79716
	1.02878	1.57462	1.01854	1.07574	1.05728	0.98157	1.04279	0.96575	0.94934	0.77043	0.7449	0.76182	0.81447	0.7576	0.79959	0.80109	0.83113	0.78401	0.78476	1.0706	0.85793	0.78378
	0.91227	1.29274	0.94014	1.05906	0.99705	0.90756	0.93355	0.73563	0.76049	0.73905	0.63086	0.70754	0.82433	0.71871	0.99635	0.78416	0.87227	0.89126	0.83505	0.96526	0.70767	0.80467
	0.58269	1.28145	0.93417	1.05657	0.9794	0.85358	0.95764	0.78169	0.77811	0.75409	0.69323	0.86888	0.80899	0.75022		0.66559	0.79711	0.70002	0.69735	0.83779	0.75404	0.6669
	0.63307	0.57434	0.73477	0.48552	-	0.63076	0.68538	0.60852	0.45213	0.62583	0.53626	0.93287	1.07991	0.86412	0.88724	0.99976	0.96706	0.81479	1.07699	0.60264	0.5428	0.92477
Figure 2a	ACY	ACE	FLU	PHE	ANT	FLT	PYR	BaA	CHR	BkF	BbF	BeP	BaP	DahA	IcdP	BghiP	Cor
	1.80982	1.77827	2.80162	5.05067	1.99856	7.6929	5.93059	4.34986	6.80687	13.31175	4.93047	7.12717	7.44025	3.38896	6.8427	7.30376	3.4491
	1.57197	1.91058	2.87673	4.54942	1.8993	6.50182	5.31227	4.10585	7.06245	13.02099	5.19524	7.39726	7.86156	3.5064	7.83419	8.26962	3.65251
	0.98554	0.94634	1.42703	4.62345	1.02607	8.94956	6.92041	3.69426	6.65204	15.06923	4.50393	7.77777	8.99193	2.37007	8.84409	9.24804	3.02213
	0.83781	0.77596	1.28172	4.36059	0.88909	8.95986	7.13181	3.83268	7.54955	15.82273	4.46249	8.11698	8.95888	2.11906	8.81106	9.08272	2.88406
	1.33121	1.29521	2.00347	4.8026	1.43389	8.42258	6.50532	3.96919	6.71697	14.33222	4.6828	7.50494	8.34123	2.68358	8.0048	8.4327	3.19292
	1.13148	1.25177	1.95059	4.43978	1.31273	7.92907	6.36878	3.94723	7.34528	14.64781	4.76977	7.81516	8.49871	2.61454	8.4014	8.74174	3.19144
Figure 2b		2-ring	3-ring	4-ring	5-ring	6-ring	Cor
	Indoor Summer	9.55544	13.43894	24.78022	34.89516	14.14646	3.4491
	Outdoor Summer	8.68291	12.68708	22.98238	36.17228	16.1038	3.65251
	Indoor Autumn	4.94812	9.00842	26.21627	38.71294	18.09213	3.02213
	Outdoor Atumn	4.12296	8.14517	27.4739	39.48013	17.89378	2.88406
	Indoor overall	6.88022	10.86638	25.61405	37.11193	16.43749	3.19292
	Outdoor overall	6.0352	10.04984	25.59036	38.09297	17.14315	3.19144
Figue 5		NAP	ACE	FLU	PHE	ANT	FLT	PYR	BaP	BghiP
	Childhood male	0.013	0.00119	0.00284	0.0139	2.64E-04	0.00793	0.0164	1.07	0.0217
	Childhood female	0.0136	0.00124	0.00296	0.0145	2.76E-04	0.00827	0.0171	1.11	0.0226
	Adolescence male	0.0173	0.00158	0.00378	0.0184	3.51E-04	0.0105	0.0217	1.42	0.0288
	Adolescence female	0.0182	0.00166	0.00397	0.0194	3.69E-04	0.0111	0.0229	1.49	0.0303
	Adulthood male	0.0349	0.00319	0.00763	0.0372	7.09E-04	0.0213	0.0439	2.87	0.0581
	Adulthood female	0.032	0.00292	0.00698	0.034	6.49E-04	0.0195	0.0402	2.62	0.0532
	Childhood male	0.0164	0.0015	0.00354	0.0317	3.41E-04	0.0238	0.0495	3.41	0.0708
	Childhood female	0.0171	0.00157	0.00369	0.0331	3.56E-04	0.0248	0.0516	3.55	0.0738
	Adolescence male	0.0218	0.002	0.0047	0.0422	4.53E-04	0.0316	0.0658	4.52	0.094
	Adolescence female	0.0229	0.0021	0.00495	0.0443	4.77E-04	0.0332	0.0692	4.76	0.0989
	Adulthood male	0.0439	0.00403	0.00949	0.0851	9.15E-04	0.0637	0.133	9.13	0.19
	Adulthood female	0.0402	0.00369	0.00869	0.0779	8.37E-04	0.0583	0.122	8.36	0.174
	Childhood male	0.015	0.00137	0.00325	0.0242	3.09E-04	0.0171	0.0356	2.43	0.0502
	Childhood female	0.0156	0.00143	0.00339	0.0253	3.22E-04	0.0178	0.0371	2.53	0.0523
	Adolescence male	0.0199	0.00182	0.00432	0.0322	4.11E-04	0.0227	0.0473	3.22	0.0667
	Adolescence female	0.0209	0.00192	0.00454	0.0339	4.32E-04	0.0239	0.0498	3.39	0.0701
	Adulthood male	0.0401	0.00368	0.00871	0.065	8.28E-04	0.0459	0.0955	6.5	0.135
	Adulthood female	0.0367	0.00337	0.00797	0.0595	7.58E-04	0.042	0.0874	5.95	0.123
Figure 6		ILCRInhalation	ILCRIngestion	ILCRDermal
	Childhood male	1.09E-05	0.66807	0.8328
	Childhood female	1.12E-05	0.68683	0.85619
	Adolescence male	2.02E-05	0.79641	0.99279
	Adolescence female	2.09E-05	0.82344	1.02648
	Adulthood male	4.69E-05	0.64662	1.14863
	Adulthood female	4.12E-05	0.70289	1.24859
	Childhood male	2.94E-05	1.80552	2.25072
	Childhood female	3.02E-05	1.85623	2.31393
	Adolescence male	5.47E-05	2.15237	2.68309
	Adolescence female	5.65E-05	2.22542	2.77416
	Adulthood male	1.27E-04	1.74755	3.10429
	Adulthood female	1.11E-04	1.89962	3.37443
	Childhood male	2.18E-05	1.33887	1.66901
	Childhood female	2.24E-05	1.37648	1.71588
	Adolescence male	4.05E-05	1.59608	1.98963
	Adolescence female	4.19E-05	1.65025	2.05716
	Adulthood male	9.40E-05	1.29588	2.30197
	Adulthood female	8.25E-05	1.40866	2.50229
